# Supplementary material for: EnvC Homolog Encoded by Xanthomonas citri subsp. citri Is Necessary for Cell Division and Virulence
Source: Microorganisms. 2024 Mar 29;12(4):691. doi: 10.3390/microorganisms12040691 (PMC11051873; doi:10.3390/microorganisms12040691)
Supplement: Supplementary file 1 [file microorganisms-12-00691-s001.zip]

Archive with 8 entries (8 files):
- Supplementary Figure S1.pdf
- Supplementary Figure S2.pdf
- Supplementary Figure S3.pdf
- Supplementary Figure S4.pdf
- Supplementary Figure S5.pdf
- Supplementary Figure S6.pdf
- Supplementary Figure S7.pdf
- Supplementary Table S1_S2_S3_S4.pdf
